# Supplementary material for: Magnitude of digital adaptability role: Stakeholder engagement and costless signaling in enhancing sustainable MSME performance
Source: Heliyon. 2024 Jun 22;10(13):e33484. doi: 10.1016/j.heliyon.2024.e33484 (PMC11261080; doi:10.1016/j.heliyon.2024.e33484)
Supplement: Multimedia component 1 [file mmc1.xlsx]

## Sheet: 2. TABULASI kuesioner
Title:	: Stakeholder Engagement, Costless Signaling, and Sustainable MSME Performance: The Moderator of Magnitude of Digital Adaptability
Location	: Banten Province, Indonesia
Time	: February - March 2023
Time	Gender	Age	Education	residence	Marital status	SHE1	SHE2	SHE3	SHE4	SHE5	COST1	COST2	COST3	COST4	COST5	MDA1	MDA2	MDA3	MDA4	MDA5	SSP1	SSP2	SSP3	SSP4	SSP5
2023/02/18 1:59:02 PM GMT+7	Perempuan	b. 25 - 31 Tahun	c. Sarjana	b. Non-Jabodetabek	Belum Kawin	3	4	3	4	5	4	4	4	5	4	5	5	5	5	5	4	5	5	5	4
2023/02/18 2:07:56 PM GMT+7	Perempuan	c. 32 - 38 Tahun	a. SMA/SMK/Sederajat	b. Non-Jabodetabek	Kawin	3	5	4	3	4	4	4	4	4	4	4	5	5	5	5	5	4	5	5	4
2023/02/18 2:08:29 PM GMT+7	Laki-laki	b. 25 - 31 Tahun	a. SMA/SMK/Sederajat	a. Jabodetabek	Belum Kawin	4	4	4	4	3	4	4	4	4	4	5	4	4	4	4	5	4	4	5	4
2023/02/18 2:21:35 PM GMT+7	Perempuan	c. 32 - 38 Tahun	a. SMA/SMK/Sederajat	b. Non-Jabodetabek	Belum Kawin	5	5	4	4	3	4	4	5	4	5	4	5	5	5	5	4	5	5	4	4
2023/02/18 3:05:51 PM GMT+7	Perempuan	a. 18 - 24 Tahun	b. Diploma	a. Jabodetabek	Belum Kawin	4	4	4	4	4	5	4	4	4	4	5	4	4	4	4	5	4	5	4	5
2023/02/18 3:08:55 PM GMT+7	Perempuan	b. 25 - 31 Tahun	b. Diploma	b. Non-Jabodetabek	Belum Kawin	4	4	4	4	3	4	4	4	4	4	5	5	5	5	5	4	5	4	5	4
2023/02/18 3:10:05 PM GMT+7	Perempuan	a. 18 - 24 Tahun	c. Sarjana	a. Jabodetabek	Belum Kawin	4	4	4	4	3	4	4	5	4	5	4	4	4	5	5	4	4	4	4	4
2023/02/18 3:10:42 PM GMT+7	Perempuan	b. 25 - 31 Tahun	b. Diploma	a. Jabodetabek	Kawin	4	4	4	3	4	5	4	5	4	5	4	5	5	5	5	5	4	5	4	5
2023/02/18 3:11:00 PM GMT+7	Perempuan	b. 25 - 31 Tahun	b. Diploma	a. Jabodetabek	Belum Kawin	4	4	4	4	4	4	5	4	5	4	4	4	4	4	5	4	4	4	4	4
2023/02/18 3:13:04 PM GMT+7	Laki-laki	b. 25 - 31 Tahun	b. Diploma	a. Jabodetabek	Kawin	4	4	4	4	4	4	5	4	5	4	5	5	5	5	4	5	4	5	4	5
2023/02/18 3:23:10 PM GMT+7	Laki-laki	a. 18 - 24 Tahun	c. Sarjana	a. Jabodetabek	Belum Kawin	5	5	4	5	4	5	4	5	4	5	4	5	5	5	5	4	4	4	4	4
2023/02/18 3:44:48 PM GMT+7	Laki-laki	b. 25 - 31 Tahun	a. SMA/SMK/Sederajat	a. Jabodetabek	Belum Kawin	5	5	5	5	4	4	5	4	5	4	4	5	5	4	4	4	4	4	4	5
2023/02/18 3:58:24 PM GMT+7	Perempuan	b. 25 - 31 Tahun	a. SMA/SMK/Sederajat	a. Jabodetabek	Belum Kawin	4	4	5	4	5	4	5	5	4	5	4	4	4	4	4	5	5	5	5	5
2023/02/18 4:09:16 PM GMT+7	Perempuan	a. 18 - 24 Tahun	a. SMA/SMK/Sederajat	b. Non-Jabodetabek	Belum Kawin	5	4	4	3	5	4	4	5	4	4	4	4	4	4	4	5	4	4	4	4
2023/02/18 7:33:26 PM GMT+7	Perempuan	e. 45 - 52 Tahun	c. Sarjana	a. Jabodetabek	Kawin	5	5	3	5	5	5	5	4	5	5	4	4	4	4	4	4	5	4	4	5
2023/02/19 12:09:23 PM GMT+7	Laki-laki	d. 39 - 45 Tahun	c. Sarjana	b. Non-Jabodetabek	Kawin	4	4	4	4	4	4	3	3	4	3	4	4	4	5	4	4	4	4	4	4
2023/02/19 12:43:18 PM GMT+7	Laki-laki	c. 32 - 38 Tahun	a. SMA/SMK/Sederajat	b. Non-Jabodetabek	Belum Kawin	4	4	4	4	5	4	4	4	4	4	4	5	5	4	5	5	4	4	4	5
2023/02/19 1:53:49 PM GMT+7	Perempuan	d. 39 - 45 Tahun	a. SMA/SMK/Sederajat	a. Jabodetabek	Kawin	4	4	4	5	4	4	4	4	4	5	4	5	5	5	5	4	5	4	4	4
2023/02/19 1:53:59 PM GMT+7	Perempuan	c. 32 - 38 Tahun	a. SMA/SMK/Sederajat	a. Jabodetabek	Kawin	4	4	4	4	4	4	5	5	5	4	5	4	4	4	4	4	4	4	4	5
2023/02/22 10:21:17 AM GMT+7	Perempuan	c. 32 - 38 Tahun	a. SMA/SMK/Sederajat	a. Jabodetabek	Belum Kawin	4	4	5	4	5	5	5	5	5	5	5	4	4	4	4	5	5	5	5	5
2023/02/22 10:27:55 AM GMT+7	Perempuan	a. 18 - 24 Tahun	a. SMA/SMK/Sederajat	a. Jabodetabek	Belum Kawin	5	4	4	4	5	4	5	4	5	4	5	4	4	4	4	4	4	4	4	5
2023/02/22 10:36:04 AM GMT+7	Perempuan	a. 18 - 24 Tahun	a. SMA/SMK/Sederajat	b. Non-Jabodetabek	Belum Kawin	4	4	4	4	4	5	5	4	5	4	4	4	4	4	4	5	4	5	4	5
2023/02/22 10:37:02 AM GMT+7	Perempuan	b. 25 - 31 Tahun	a. SMA/SMK/Sederajat	a. Jabodetabek	Belum Kawin	5	5	4	5	4	4	4	5	4	5	4	4	4	4	4	5	4	4	5	4
2023/02/22 10:37:52 AM GMT+7	Perempuan	a. 18 - 24 Tahun	a. SMA/SMK/Sederajat	a. Jabodetabek	Belum Kawin	4	3	2	2	2	2	2	3	2	3	2	2	3	3	3	3	2	2	2	2
2023/02/22 10:46:20 AM GMT+7	Perempuan	b. 25 - 31 Tahun	c. Sarjana	a. Jabodetabek	Kawin	4	4	4	4	5	4	4	4	4	4	4	4	4	3	3	3	3	3	3	4
2023/02/22 10:52:19 AM GMT+7	Laki-laki	d. 39 - 45 Tahun	a. SMA/SMK/Sederajat	a. Jabodetabek	Belum Kawin	5	5	5	5	4	4	4	4	4	4	4	4	4	4	4	4	4	4	4	4
2023/02/22 10:53:53 AM GMT+7	Perempuan	a. 18 - 24 Tahun	c. Sarjana	a. Jabodetabek	Belum Kawin	5	4	4	4	5	4	4	5	4	5	4	5	5	5	5	4	4	4	4	4
2023/02/22 10:57:59 AM GMT+7	Laki-laki	a. 18 - 24 Tahun	a. SMA/SMK/Sederajat	b. Non-Jabodetabek	Belum Kawin	4	5	5	5	4	5	5	5	5	5	5	5	5	5	5	4	5	5	5	5
2023/02/22 11:11:15 AM GMT+7	Perempuan	c. 32 - 38 Tahun	c. Sarjana	a. Jabodetabek	Kawin	4	4	5	5	5	4	4	5	4	5	4	4	4	4	4	4	4	4	4	4
2023/02/22 11:15:42 AM GMT+7	Perempuan	a. 18 - 24 Tahun	c. Sarjana	b. Non-Jabodetabek	Kawin	4	4	4	4	4	3	3	5	4	5	4	5	5	5	5	4	5	4	4	4
2023/02/22 11:29:06 AM GMT+7	Perempuan	b. 25 - 31 Tahun	a. SMA/SMK/Sederajat	a. Jabodetabek	Belum Kawin	5	5	5	5	5	3	2	4	5	4	4	4	4	4	4	4	4	4	4	3
2023/02/22 11:30:33 AM GMT+7	Laki-laki	a. 18 - 24 Tahun	c. Sarjana	a. Jabodetabek	Belum Kawin	4	4	4	4	4	4	4	5	4	5	5	5	5	5	5	5	5	5	5	4
2023/02/22 11:33:25 AM GMT+7	Perempuan	a. 18 - 24 Tahun	a. SMA/SMK/Sederajat	b. Non-Jabodetabek	Belum Kawin	5	5	5	5	5	3	2	4	5	4	4	4	4	4	4	4	4	4	4	3
2023/02/22 11:35:16 AM GMT+7	Perempuan	c. 32 - 38 Tahun	a. SMA/SMK/Sederajat	b. Non-Jabodetabek	Kawin	5	5	5	5	5	3	3	4	5	4	4	4	4	4	4	4	4	4	4	3
2023/02/22 1:03:59 PM GMT+7	Perempuan	b. 25 - 31 Tahun	a. SMA/SMK/Sederajat	a. Jabodetabek	Kawin	5	5	5	5	5	4	4	4	4	4	4	4	4	4	4	4	4	4	4	4
2023/02/22 1:10:15 PM GMT+7	Perempuan	a. 18 - 24 Tahun	a. SMA/SMK/Sederajat	a. Jabodetabek	Belum Kawin	4	4	4	4	4	4	4	5	4	5	4	5	5	5	5	4	4	4	4	4
2023/02/22 1:45:21 PM GMT+7	Laki-laki	b. 25 - 31 Tahun	a. SMA/SMK/Sederajat	a. Jabodetabek	Belum Kawin	5	5	5	5	5	5	5	4	5	4	4	4	4	4	4	4	4	4	4	5
2023/02/22 3:00:45 PM GMT+7	Perempuan	a. 18 - 24 Tahun	a. SMA/SMK/Sederajat	b. Non-Jabodetabek	Belum Kawin	5	5	5	5	5	5	5	5	5	5	5	4	5	5	5	5	5	5	5	5
2023/02/22 3:02:36 PM GMT+7	Perempuan	b. 25 - 31 Tahun	c. Sarjana	a. Jabodetabek	Kawin	4	4	4	4	4	5	5	4	5	4	4	5	4	4	4	4	4	4	4	5
2023/02/22 3:09:27 PM GMT+7	Perempuan	a. 18 - 24 Tahun	a. SMA/SMK/Sederajat	a. Jabodetabek	Belum Kawin	4	4	4	4	4	5	5	5	5	5	5	5	5	5	5	5	5	5	5	5
2023/02/22 8:40:05 PM GMT+7	Perempuan	b. 25 - 31 Tahun	b. Diploma	b. Non-Jabodetabek	Belum Kawin	5	5	5	5	5	4	4	4	4	4	4	5	5	5	5	4	4	4	4	4
2023/02/26 10:08:41 AM GMT+7	Perempuan	a. 18 - 24 Tahun	a. SMA/SMK/Sederajat	a. Jabodetabek	Belum Kawin	4	4	4	4	4	5	5	5	5	5	4	5	4	4	4	4	4	4	4	5
2023/02/26 10:09:27 AM GMT+7	Perempuan	a. 18 - 24 Tahun	a. SMA/SMK/Sederajat	a. Jabodetabek	Belum Kawin	5	5	5	5	5	5	5	4	5	4	5	4	4	4	4	5	5	5	5	5
2023/02/26 10:10:25 AM GMT+7	Perempuan	a. 18 - 24 Tahun	a. SMA/SMK/Sederajat	a. Jabodetabek	Belum Kawin	3	3	3	3	3	4	4	3	4	3	3	5	4	4	4	3	3	3	3	4
2023/02/26 10:11:18 AM GMT+7	Laki-laki	a. 18 - 24 Tahun	b. Diploma	b. Non-Jabodetabek	Belum Kawin	5	5	4	5	4	5	4	4	4	4	5	5	5	5	5	4	5	4	5	4
2023/02/26 10:11:25 AM GMT+7	Perempuan	c. 32 - 38 Tahun	b. Diploma	a. Jabodetabek	Belum Kawin	4	4	4	4	5	4	5	4	5	4	5	5	5	5	5	4	4	4	4	4
2023/02/26 10:11:28 AM GMT+7	Laki-laki	c. 32 - 38 Tahun	c. Sarjana	a. Jabodetabek	Kawin	2	2	2	2	2	2	2	2	2	2	3	3	2	2	2	2	2	2	2	2
2023/02/26 10:13:34 AM GMT+7	Perempuan	b. 25 - 31 Tahun	a. SMA/SMK/Sederajat	a. Jabodetabek	Kawin	5	5	5	5	5	4	4	5	4	5	4	5	5	5	5	4	4	4	4	4
2023/02/26 10:13:55 AM GMT+7	Perempuan	b. 25 - 31 Tahun	b. Diploma	a. Jabodetabek	Belum Kawin	4	4	4	4	4	4	4	5	4	5	5	5	5	5	5	5	5	5	5	4
2023/02/26 10:14:44 AM GMT+7	Laki-laki	d. 39 - 45 Tahun	b. Diploma	a. Jabodetabek	Kawin	4	4	4	4	4	4	4	4	4	4	5	4	4	4	4	5	5	5	5	4
2023/02/26 10:14:46 AM GMT+7	Perempuan	a. 18 - 24 Tahun	a. SMA/SMK/Sederajat	a. Jabodetabek	Belum Kawin	4	4	4	4	4	4	4	5	4	5	4	4	4	4	4	4	4	4	4	4
2023/02/26 10:15:22 AM GMT+7	Perempuan	a. 18 - 24 Tahun	c. Sarjana	a. Jabodetabek	Belum Kawin	4	4	4	4	4	4	4	5	4	5	4	5	5	5	5	4	4	4	4	4
2023/02/26 10:15:26 AM GMT+7	Perempuan	c. 32 - 38 Tahun	a. SMA/SMK/Sederajat	a. Jabodetabek	Belum Kawin	5	5	5	5	5	5	5	4	5	4	5	4	4	4	4	5	5	5	5	5
2023/02/26 10:16:31 AM GMT+7	Perempuan	a. 18 - 24 Tahun	b. Diploma	a. Jabodetabek	Belum Kawin	5	5	5	5	5	5	5	5	5	5	5	4	4	4	4	5	5	5	5	5
2023/02/26 10:18:45 AM GMT+7	Perempuan	c. 32 - 38 Tahun	c. Sarjana	a. Jabodetabek	Kawin	4	4	4	4	4	4	4	5	4	5	3	4	4	4	4	4	3	4	3	4
2023/02/26 10:19:32 AM GMT+7	Laki-laki	b. 25 - 31 Tahun	a. SMA/SMK/Sederajat	a. Jabodetabek	Belum Kawin	4	4	4	4	4	4	4	4	4	4	4	5	5	5	5	4	4	4	4	4
2023/02/26 10:20:22 AM GMT+7	Perempuan	c. 32 - 38 Tahun	b. Diploma	a. Jabodetabek	Kawin	4	4	4	4	4	4	4	5	4	5	4	4	4	4	4	4	4	4	4	4
2023/02/26 10:21:20 AM GMT+7	Perempuan	a. 18 - 24 Tahun	a. SMA/SMK/Sederajat	b. Non-Jabodetabek	Belum Kawin	5	5	5	5	5	5	5	5	5	5	5	4	4	4	4	5	5	5	5	5
2023/02/26 10:21:36 AM GMT+7	Perempuan	a. 18 - 24 Tahun	a. SMA/SMK/Sederajat	a. Jabodetabek	Belum Kawin	5	5	5	5	5	4	4	5	4	5	4	5	5	5	5	4	4	4	4	4
2023/02/26 10:22:55 AM GMT+7	Laki-laki	b. 25 - 31 Tahun	b. Diploma	a. Jabodetabek	Belum Kawin	4	4	4	4	4	4	4	5	3	5	4	5	5	5	5	4	5	4	5	4
2023/02/26 10:24:43 AM GMT+7	Perempuan	a. 18 - 24 Tahun	a. SMA/SMK/Sederajat	b. Non-Jabodetabek	Belum Kawin	5	5	5	5	5	2	2	3	2	3	4	4	4	4	4	4	4	4	4	2
2023/02/26 10:28:57 AM GMT+7	Perempuan	b. 25 - 31 Tahun	c. Sarjana	a. Jabodetabek	Belum Kawin	4	4	4	4	4	4	4	5	4	5	5	4	4	4	4	5	5	5	5	4
2023/02/26 10:29:22 AM GMT+7	Perempuan	b. 25 - 31 Tahun	c. Sarjana	a. Jabodetabek	Belum Kawin	4	4	4	4	4	4	5	4	2	4	4	4	4	4	4	4	4	4	4	4
2023/02/26 10:30:20 AM GMT+7	Perempuan	c. 32 - 38 Tahun	c. Sarjana	b. Non-Jabodetabek	Belum Kawin	4	4	4	4	4	3	3	4	3	4	4	4	4	4	4	4	4	4	4	3
2023/02/26 10:30:21 AM GMT+7	Perempuan	a. 18 - 24 Tahun	a. SMA/SMK/Sederajat	b. Non-Jabodetabek	Belum Kawin	4	4	4	4	4	4	4	4	4	4	4	4	4	4	4	4	4	4	4	4
2023/02/26 10:32:55 AM GMT+7	Laki-laki	c. 32 - 38 Tahun	a. SMA/SMK/Sederajat	a. Jabodetabek	Kawin	4	4	4	4	4	4	4	5	4	5	4	5	5	5	5	4	4	4	4	4
2023/02/26 10:33:03 AM GMT+7	Perempuan	b. 25 - 31 Tahun	a. SMA/SMK/Sederajat	a. Jabodetabek	Kawin	5	5	5	5	5	5	5	4	5	4	4	4	4	4	4	4	4	4	4	5
2023/02/26 10:40:06 AM GMT+7	Laki-laki	b. 25 - 31 Tahun	c. Sarjana	b. Non-Jabodetabek	Kawin	4	4	4	4	4	5	5	5	5	5	5	5	5	5	5	5	5	5	5	5
2023/02/26 10:40:20 AM GMT+7	Laki-laki	a. 18 - 24 Tahun	a. SMA/SMK/Sederajat	a. Jabodetabek	Belum Kawin	4	4	4	4	4	5	5	4	5	4	4	4	4	4	4	4	4	4	4	5
2023/02/26 10:41:24 AM GMT+7	Perempuan	b. 25 - 31 Tahun	b. Diploma	a. Jabodetabek	Kawin	5	5	5	5	5	5	5	5	5	5	5	5	5	5	5	5	5	5	5	5
2023/02/26 10:48:34 AM GMT+7	Laki-laki	b. 25 - 31 Tahun	b. Diploma	a. Jabodetabek	Kawin	4	4	4	4	4	4	4	4	4	4	4	5	5	5	5	4	4	4	4	4
2023/02/26 10:50:45 AM GMT+7	Perempuan	c. 32 - 38 Tahun	b. Diploma	b. Non-Jabodetabek	Kawin	5	5	5	5	5	5	5	5	5	5	4	4	4	4	4	4	4	4	4	5
2023/02/26 10:50:55 AM GMT+7	Perempuan	a. 18 - 24 Tahun	b. Diploma	a. Jabodetabek	Belum Kawin	4	4	4	4	4	5	5	4	5	4	5	4	4	4	4	5	5	5	5	5
2023/02/26 10:52:29 AM GMT+7	Perempuan	a. 18 - 24 Tahun	a. SMA/SMK/Sederajat	a. Jabodetabek	Belum Kawin	3	3	3	3	3	4	4	3	4	3	3	3	3	3	3	3	3	3	3	4
2023/02/26 11:01:25 AM GMT+7	Laki-laki	b. 25 - 31 Tahun	c. Sarjana	a. Jabodetabek	Kawin	2	2	2	2	2	3	3	2	3	2	2	3	3	3	3	2	2	2	2	3
2023/02/26 11:15:00 AM GMT+7	Perempuan	a. 18 - 24 Tahun	c. Sarjana	a. Jabodetabek	Belum Kawin	2	2	2	2	2	3	3	3	3	3	2	3	3	3	3	2	2	2	2	3
2023/02/26 11:16:48 AM GMT+7	Perempuan	b. 25 - 31 Tahun	a. SMA/SMK/Sederajat	a. Jabodetabek	Belum Kawin	5	5	5	5	5	5	5	4	5	4	5	5	5	5	5	5	5	5	5	5
2023/02/26 11:17:29 AM GMT+7	Perempuan	a. 18 - 24 Tahun	a. SMA/SMK/Sederajat	a. Jabodetabek	Belum Kawin	5	5	5	5	5	4	4	5	4	5	4	5	5	5	5	4	4	4	4	4
2023/02/26 11:23:18 AM GMT+7	Perempuan	a. 18 - 24 Tahun	c. Sarjana	a. Jabodetabek	Belum Kawin	5	5	5	5	5	4	4	5	4	5	5	5	5	5	5	5	5	5	5	4
2023/02/26 11:26:09 AM GMT+7	Laki-laki	b. 25 - 31 Tahun	b. Diploma	b. Non-Jabodetabek	Belum Kawin	4	4	4	4	4	4	4	4	4	4	5	4	4	4	4	5	5	5	5	4
2023/02/26 11:33:19 AM GMT+7	Perempuan	a. 18 - 24 Tahun	a. SMA/SMK/Sederajat	b. Non-Jabodetabek	Belum Kawin	4	4	4	4	4	4	4	5	4	5	4	5	5	5	5	4	4	4	4	4
2023/02/26 11:37:17 AM GMT+7	Perempuan	a. 18 - 24 Tahun	a. SMA/SMK/Sederajat	a. Jabodetabek	Belum Kawin	5	5	5	5	5	4	4	5	4	5	4	5	5	5	5	4	4	4	4	4
2023/02/26 11:38:49 AM GMT+7	Perempuan	a. 18 - 24 Tahun	a. SMA/SMK/Sederajat	a. Jabodetabek	Belum Kawin	5	5	5	5	5	5	5	4	5	4	5	4	4	4	4	5	5	5	5	5
2023/02/26 11:53:26 AM GMT+7	Laki-laki	b. 25 - 31 Tahun	a. SMA/SMK/Sederajat	a. Jabodetabek	Belum Kawin	4	4	4	4	4	5	5	5	5	5	5	4	4	4	4	5	5	5	5	5
2023/02/26 11:58:15 AM GMT+7	Perempuan	a. 18 - 24 Tahun	a. SMA/SMK/Sederajat	a. Jabodetabek	Belum Kawin	4	4	4	4	4	5	5	5	5	5	5	5	5	5	5	5	5	5	5	5
2023/02/26 11:59:32 AM GMT+7	Perempuan	a. 18 - 24 Tahun	a. SMA/SMK/Sederajat	a. Jabodetabek	Belum Kawin	5	5	5	5	5	5	5	4	5	4	4	5	5	4	4	4	4	4	4	5
2023/02/26 12:00:44 PM GMT+7	Perempuan	e. 45 - 52 Tahun	a. SMA/SMK/Sederajat	a. Jabodetabek	Kawin	5	5	5	5	5	5	5	4	5	4	5	5	5	5	5	5	5	5	5	5
2023/02/26 12:04:45 PM GMT+7	Perempuan	a. 18 - 24 Tahun	a. SMA/SMK/Sederajat	b. Non-Jabodetabek	Belum Kawin	4	4	4	4	4	4	4	4	4	4	4	5	5	5	5	4	4	4	4	4
2023/02/26 12:10:27 PM GMT+7	Laki-laki	a. 18 - 24 Tahun	a. SMA/SMK/Sederajat	a. Jabodetabek	Belum Kawin	4	4	4	4	4	5	5	4	5	4	4	4	4	4	4	4	4	4	4	5
2023/02/26 12:16:18 PM GMT+7	Perempuan	a. 18 - 24 Tahun	b. Diploma	b. Non-Jabodetabek	Belum Kawin	4	4	4	4	4	5	5	4	5	4	5	4	4	4	4	5	5	5	5	5
2023/02/26 12:27:01 PM GMT+7	Perempuan	b. 25 - 31 Tahun	a. SMA/SMK/Sederajat	b. Non-Jabodetabek	Belum Kawin	4	4	4	4	4	4	4	5	4	5	4	5	5	5	5	4	4	4	4	4
2023/02/26 12:36:11 PM GMT+7	Perempuan	a. 18 - 24 Tahun	a. SMA/SMK/Sederajat	a. Jabodetabek	Belum Kawin	5	5	5	5	5	5	5	5	5	5	4	4	4	4	4	4	4	4	4	5
2023/02/26 12:43:03 PM GMT+7	Perempuan	a. 18 - 24 Tahun	a. SMA/SMK/Sederajat	b. Non-Jabodetabek	Belum Kawin	5	5	5	5	5	4	4	4	4	4	4	4	4	4	4	4	4	4	4	4
2023/02/26 12:56:11 PM GMT+7	Perempuan	b. 25 - 31 Tahun	a. SMA/SMK/Sederajat	a. Jabodetabek	Belum Kawin	5	5	5	5	5	4	4	4	4	4	4	4	4	4	4	4	4	4	4	4
2023/02/26 1:30:12 PM GMT+7	Perempuan	c. 32 - 38 Tahun	b. Diploma	a. Jabodetabek	Kawin	4	4	4	4	4	5	5	4	5	4	5	5	5	5	5	5	5	5	5	5
2023/02/26 1:48:03 PM GMT+7	Perempuan	a. 18 - 24 Tahun	a. SMA/SMK/Sederajat	b. Non-Jabodetabek	Belum Kawin	5	5	5	5	5	5	5	4	5	4	5	4	4	4	4	5	5	5	5	5
2023/02/26 1:54:55 PM GMT+7	Perempuan	a. 18 - 24 Tahun	a. SMA/SMK/Sederajat	a. Jabodetabek	Belum Kawin	5	5	5	5	5	4	4	4	4	4	5	4	4	4	4	5	5	5	5	4
2023/02/26 2:51:22 PM GMT+7	Laki-laki	a. 18 - 24 Tahun	c. Sarjana	a. Jabodetabek	Belum Kawin	5	5	5	5	5	4	4	4	4	4	5	4	4	4	4	5	5	5	5	4
2023/02/26 3:05:27 PM GMT+7	Laki-laki	b. 25 - 31 Tahun	b. Diploma	b. Non-Jabodetabek	Kawin	5	5	5	5	5	4	4	4	4	4	5	4	4	4	4	5	4	5	4	5
2023/02/26 3:18:43 PM GMT+7	Perempuan	c. 32 - 38 Tahun	b. Diploma	a. Jabodetabek	Kawin	5	5	5	5	5	4	4	5	4	5	5	5	5	5	5	5	4	5	4	5
2023/02/26 3:28:16 PM GMT+7	Perempuan	a. 18 - 24 Tahun	a. SMA/SMK/Sederajat	b. Non-Jabodetabek	Belum Kawin	5	5	5	5	5	4	4	4	4	4	5	4	4	4	4	5	5	5	5	5
2023/02/26 3:40:10 PM GMT+7	Laki-laki	a. 18 - 24 Tahun	a. SMA/SMK/Sederajat	a. Jabodetabek	Belum Kawin	4	4	5	4	5	4	4	5	4	5	4	5	5	4	4	5	4	5	4	5
2023/02/26 4:31:06 PM GMT+7	Perempuan	a. 18 - 24 Tahun	b. Diploma	a. Jabodetabek	Belum Kawin	4	4	5	4	4	5	4	4	4	4	5	5	5	5	5	4	5	4	5	5
2023/02/26 4:47:28 PM GMT+7	Laki-laki	b. 25 - 31 Tahun	c. Sarjana	a. Jabodetabek	Belum Kawin	5	5	4	5	4	5	4	4	5	4	4	4	4	4	4	4	4	4	4	4
2023/02/26 5:00:14 PM GMT+7	Laki-laki	b. 25 - 31 Tahun	c. Sarjana	a. Jabodetabek	Belum Kawin	5	5	4	5	4	4	5	4	5	4	5	4	4	4	4	4	5	4	5	5
2023/02/26 6:22:27 PM GMT+7	Perempuan	c. 32 - 38 Tahun	b. Diploma	a. Jabodetabek	Kawin	4	4	4	4	5	4	5	4	5	4	5	4	4	4	4	5	4	5	4	5
2023/02/26 6:38:43 PM GMT+7	Perempuan	a. 18 - 24 Tahun	a. SMA/SMK/Sederajat	a. Jabodetabek	Belum Kawin	4	4	4	4	4	5	4	5	4	5	4	4	4	4	4	4	5	4	5	5
2023/02/26 6:48:18 PM GMT+7	Perempuan	c. 32 - 38 Tahun	b. Diploma	b. Non-Jabodetabek	Kawin	4	4	4	4	4	4	4	4	4	4	5	5	5	5	5	4	5	4	5	4
2023/02/26 6:56:33 PM GMT+7	Laki-laki	a. 18 - 24 Tahun	a. SMA/SMK/Sederajat	a. Jabodetabek	Belum Kawin	5	5	5	5	5	4	4	5	4	5	5	5	5	5	5	4	5	4	5	4
2023/02/26 8:20:35 PM GMT+7	Perempuan	a. 18 - 24 Tahun	b. Diploma	b. Non-Jabodetabek	Belum Kawin	5	5	5	5	5	5	5	5	5	5	5	5	5	5	5	4	5	4	5	4
2023/02/26 10:14:47 PM GMT+7	Perempuan	a. 18 - 24 Tahun	a. SMA/SMK/Sederajat	a. Jabodetabek	Belum Kawin	4	4	4	4	4	4	4	5	4	5	5	5	5	5	5	4	3	4	3	3
2023/02/27 10:45:20 AM GMT+7	Perempuan	b. 25 - 31 Tahun	c. Sarjana	b. Non-Jabodetabek	Belum Kawin	4	4	4	4	4	5	5	4	5	4	5	4	4	4	4	4	5	4	5	4
2023/02/29 3:46:50 PM GMT+7	Perempuan	b. 25 - 31 Tahun	b. Diploma	a. Jabodetabek	Kawin	5	5	5	5	5	5	5	4	5	4	5	5	5	5	5	5	4	5	4	4
2023/02/29 6:29:33 PM GMT+7	Laki-laki	b. 25 - 31 Tahun	b. Diploma	a. Jabodetabek	Belum Kawin	5	5	5	5	5	4	5	4	5	4	4	4	4	4	4	5	5	5	5	5
2023/02/30 11:47:31 AM GMT+7	Perempuan	a. 18 - 24 Tahun	a. SMA/SMK/Sederajat	a. Jabodetabek	Belum Kawin	4	4	4	4	4	5	5	5	5	5	4	4	4	4	4	4	4	4	4	4
2023/02/30 11:49:52 AM GMT+7	Laki-laki	b. 25 - 31 Tahun	a. SMA/SMK/Sederajat	b. Non-Jabodetabek	Belum Kawin	4	4	4	4	4	4	4	4	4	4	4	4	4	4	4	2	4	2	4	2
2023/02/30 11:49:57 AM GMT+7	Laki-laki	a. 18 - 24 Tahun	b. Diploma	a. Jabodetabek	Belum Kawin	4	4	4	4	4	4	4	4	4	4	4	4	4	4	4	5	4	5	4	5
2023/02/30 11:50:27 AM GMT+7	Laki-laki	c. 32 - 38 Tahun	a. SMA/SMK/Sederajat	a. Jabodetabek	Kawin	5	5	5	5	5	4	4	5	4	5	4	4	4	4	4	4	4	4	4	4
2023/02/30 11:53:08 AM GMT+7	Perempuan	c. 32 - 38 Tahun	b. Diploma	a. Jabodetabek	Belum Kawin	5	5	5	5	5	4	5	4	5	4	5	4	4	4	4	4	4	4	4	4
2023/02/30 11:54:10 AM GMT+7	Perempuan	b. 25 - 31 Tahun	a. SMA/SMK/Sederajat	a. Jabodetabek	Belum Kawin	5	5	5	5	5	4	5	4	5	4	4	4	4	4	4	4	4	4	4	4
2023/02/30 11:55:17 AM GMT+7	Perempuan	a. 18 - 24 Tahun	a. SMA/SMK/Sederajat	b. Non-Jabodetabek	Kawin	5	5	5	5	4	4	5	5	5	5	5	4	4	4	4	4	4	4	4	4
2023/02/30 11:55:46 AM GMT+7	Laki-laki	b. 25 - 31 Tahun	c. Sarjana	a. Jabodetabek	Belum Kawin	4	4	5	4	5	5	4	5	5	5	5	5	5	5	5	4	4	4	4	4
2023/02/30 12:05:41 PM GMT+7	Laki-laki	a. 18 - 24 Tahun	a. SMA/SMK/Sederajat	b. Non-Jabodetabek	Belum Kawin	5	5	4	5	4	5	4	5	4	5	4	5	5	5	5	4	5	4	5	4
2023/02/30 12:08:49 PM GMT+7	Perempuan	b. 25 - 31 Tahun	c. Sarjana	a. Jabodetabek	Kawin	4	4	5	4	5	5	4	5	5	5	4	5	5	5	5	5	5	5	5	5
2023/02/30 12:11:57 PM GMT+7	Perempuan	b. 25 - 31 Tahun	b. Diploma	b. Non-Jabodetabek	Belum Kawin	4	4	4	4	4	5	5	5	5	5	5	5	5	5	5	4	5	4	5	4
2023/02/30 12:12:21 PM GMT+7	Perempuan	a. 18 - 24 Tahun	b. Diploma	a. Jabodetabek	Belum Kawin	5	5	5	5	5	5	5	5	5	5	5	4	4	5	5	4	5	4	5	4
2023/02/30 12:15:11 PM GMT+7	Perempuan	d. 39 - 45 Tahun	a. SMA/SMK/Sederajat	a. Jabodetabek	Kawin	5	5	4	5	4	5	5	4	5	4	4	4	4	4	4	4	4	4	4	4
2023/02/30 12:20:37 PM GMT+7	Perempuan	a. 18 - 24 Tahun	b. Diploma	a. Jabodetabek	Belum Kawin	5	5	4	5	4	5	4	5	4	5	4	4	4	4	4	4	5	4	5	4
2023/02/30 12:21:05 PM GMT+7	Perempuan	a. 18 - 24 Tahun	a. SMA/SMK/Sederajat	a. Jabodetabek	Belum Kawin	5	5	5	5	5	4	4	5	4	5	5	5	5	5	5	4	3	4	3	3
2023/02/30 12:25:35 PM GMT+7	Perempuan	c. 32 - 38 Tahun	a. SMA/SMK/Sederajat	a. Jabodetabek	Kawin	5	5	5	5	5	5	5	5	5	5	5	5	5	5	5	5	4	5	4	4
2023/02/30 12:28:32 PM GMT+7	Laki-laki	a. 18 - 24 Tahun	a. SMA/SMK/Sederajat	b. Non-Jabodetabek	Belum Kawin	5	5	5	5	5	4	4	5	4	5	5	5	5	5	5	4	4	4	4	4
2023/02/30 12:29:56 PM GMT+7	Laki-laki	c. 32 - 38 Tahun	b. Diploma	a. Jabodetabek	Belum Kawin	5	5	5	5	5	5	4	5	4	5	5	5	5	5	5	5	5	5	5	5
2023/02/30 12:33:59 PM GMT+7	Laki-laki	a. 18 - 24 Tahun	a. SMA/SMK/Sederajat	b. Non-Jabodetabek	Belum Kawin	5	5	5	5	5	4	5	5	4	5	5	5	5	5	5	5	4	5	4	4
2023/02/30 12:56:35 PM GMT+7	Perempuan	d. 39 - 45 Tahun	b. Diploma	a. Jabodetabek	Kawin	5	5	5	5	5	4	5	4	5	4	5	5	5	5	5	4	4	4	4	4
2023/02/30 8:15:28 PM GMT+7	Perempuan	b. 25 - 31 Tahun	c. Sarjana	a. Jabodetabek	Belum Kawin	4	4	4	4	4	4	4	4	4	4	4	4	4	4	4	5	4	5	4	4
2023/03/01 10:30:11 AM GMT+7	Laki-laki	a. 18 - 24 Tahun	b. Diploma	a. Jabodetabek	Belum Kawin	2	2	2	2	2	5	4	5	4	5	4	4	4	4	4	4	5	4	5	5
2023/03/01 11:37:08 AM GMT+7	Laki-laki	b. 25 - 31 Tahun	b. Diploma	a. Jabodetabek	Belum Kawin	5	5	5	5	5	4	5	5	5	5	5	4	4	4	4	5	4	5	4	4
2023/03/04 5:47:22 AM GMT+7	Perempuan	b. 25 - 31 Tahun	a. SMA/SMK/Sederajat	a. Jabodetabek	Belum Kawin	5	5	5	5	5	5	5	5	5	5	5	4	4	4	4	5	4	5	4	4
2023/03/03 9:38:49 AM GMT+7	Perempuan	b. 25 - 31 Tahun	b. Diploma	a. Jabodetabek	Belum Kawin	5	5	5	5	5	4	4	5	4	5	5	4	4	4	4	5	4	5	4	4
2023/03/03 9:44:55 AM GMT+7	Perempuan	b. 25 - 31 Tahun	b. Diploma	a. Jabodetabek	Kawin	5	5	5	5	5	5	4	5	4	5	5	4	4	4	4	4	4	4	4	4
2023/03/03 9:58:08 AM GMT+7	Perempuan	b. 25 - 31 Tahun	b. Diploma	a. Jabodetabek	Belum Kawin	6	6	5	6	5	5	4	5	4	5	4	5	5	5	5	5	4	5	4	4
2023/03/03 10:18:04 AM GMT+7	Laki-laki	b. 25 - 31 Tahun	b. Diploma	a. Jabodetabek	Kawin	5	5	5	5	5	4	5	5	5	5	5	4	4	4	4	5	5	5	5	5
2023/03/03 10:24:44 AM GMT+7	Perempuan	a. 18 - 24 Tahun	a. SMA/SMK/Sederajat	a. Jabodetabek	Belum Kawin	5	5	5	5	5	5	5	5	5	5	5	5	5	5	5	4	4	4	4	4
2023/03/03 10:27:08 AM GMT+7	Perempuan	b. 25 - 31 Tahun	b. Diploma	a. Jabodetabek	Kawin	5	5	5	5	5	4	4	5	4	5	5	4	4	4	4	4	5	4	5	5
2023/03/03 10:33:36 AM GMT+7	Perempuan	b. 25 - 31 Tahun	b. Diploma	a. Jabodetabek	Belum Kawin	5	5	5	5	5	5	4	5	4	5	5	4	4	4	4	5	4	5	4	4
Note:
SHE	: Stakeholder Engagement
COST	: Costless Signaling
MDA	: Magnitude of Digital Adaptability
SSP	: Sustainable MSME Performance
